# Supplementary material for: Water Sustainability at the River Grande Basin, Brazil: An Approach Based on the Barometer of Sustainability
Source: Int J Environ Res Public Health. 2018 Nov 19;15(11):2582. doi: 10.3390/ijerph15112582 (PMC6266740; doi:10.3390/ijerph15112582)
Supplement: Supplementary file 1 [file ijerph-15-02582-s001.zip]

Archive with 7 entries (6 files):
- ijerph-382245 - supplementary proofreading revised/
- ijerph-382245 - supplementary proofreading revised/SUP_1.docx
- ijerph-382245 - supplementary proofreading revised/SUP_2.docx
- ijerph-382245 - supplementary proofreading revised/SUP_3.docx
- ijerph-382245 - supplementary proofreading revised/SUP_4.docx
- ijerph-382245 - supplementary proofreading revised/SUP_5.docx
- ijerph-382245 - supplementary proofreading revised/SUP_6.docx
